# Supplementary material for: Apabetalone Drives a Metabolic Shift Towards Ketogenesis and Reduces Liver Steatosis in Diet-Induced Obesity Mice
Source: Biomedicines. 2026 Jul 22;14(7):1647. doi: 10.3390/biomedicines14071647 (PMC13406094; doi:10.3390/biomedicines14071647)
Supplement: Supplementary file 1 [file biomedicines-14-01647-s001.zip]

Archive with 1 entries (1 files):
- biomedicines-4375539-supplementary.pdf
